# Supplementary material for: Metal–Organic Framework-Based Fluorinated Carbon for Li Primary Battery
Source: Nanomaterials (Basel). 2026 Feb 2;16(3):197. doi: 10.3390/nano16030197 (PMC12899712; doi:10.3390/nano16030197)
Supplement: Supplementary file 1 [file nanomaterials-16-00197-s001.zip]

Archive with 1 entries (1 files):
- nanomaterials-4126063-supplementary.pdf
